# Supplementary material for: Glutathione S-Transferase P1 Protects Against Amodiaquine Quinoneimines-Induced Cytotoxicity but Does Not Prevent Activation of Endoplasmic Reticulum Stress in HepG2 Cells
Source: Front Pharmacol. 2018 Apr 18;9:388. doi: 10.3389/fphar.2018.00388 (PMC5915463; doi:10.3389/fphar.2018.00388)
Supplement: Supplementary file 1 [file Presentation_1.ZIP]

Archive with 1 entries (1 files):
- Supplementary materials-revised.docx
